# Supplementary material for: Insights into Localized Crystallization in the 3D-Cone Solar Evaporator for High-Salinity Desalination
Source: Materials (Basel). 2025 Jun 3;18(11):2610. doi: 10.3390/ma18112610 (PMC12155923; doi:10.3390/ma18112610)
Supplement: Supplementary file 1 [file materials-18-02610-s001.zip]

Archive with 1 entries (1 files):
- materials-3657187-supplementary.pdf
